# Supplementary material for: Discriminative Sensing of Structurally Similar Neurotransmitters via In-TBAPy MOF Arrays
Source: Nanomaterials (Basel). 2026 Jul 20;16(14):891. doi: 10.3390/nano16140891 (PMC13415075; doi:10.3390/nano16140891)
Supplement: Supplementary file 1 [file nanomaterials-16-00891-s001.zip]

Archive with 1 entries (1 files):
- nanomaterials-4367308-supplementary.pdf
